# Supplementary material for: New Ionic Liquid Microemulsion-Mediated Synthesis of Silver Nanoparticles for Skin Bacterial Infection Treatments
Source: Antibiotics (Basel). 2023 Jan 25;12(2):247. doi: 10.3390/antibiotics12020247 (PMC9952689; doi:10.3390/antibiotics12020247)
Supplement: Supplementary file 1 [file antibiotics-12-00247-s001.zip]

Archive with 1 entries (1 files):
- antibiotics-2140142-supplementary.pdf
